# Supplementary material for: Lipidomic analysis of immune activation in equine leptospirosis and Leptospira-vaccinated horses
Source: PLoS One. 2018 Feb 23;13(2):e0193424. doi: 10.1371/journal.pone.0193424 (PMC5825116; doi:10.1371/journal.pone.0193424)
Supplement: S1 Table — (XLSX) [file pone.0193424.s001.xlsx]

## Sheet: Sheet1
	cPA 16:0				cPA 18:0				cPA 18:1				cPA 18:2				LPC 16:0				LPC 18:0				LPC 18:1				LPC 18:2				DAG 36:2				TAG 50:4				SM d18:1/24:0				SM d18:1/24:2				HP 34:2
	Con	Vacc	Infect		Con	Vacc	Infect		Con	Vacc	Infect		Con	Vacc	Infect		Con	Vacc	Infect		Con	Vacc	Infect		Con	Vacc	Infect		Con	Vacc	Infect		Con	Vacc	Infect		Con	Vacc	Infect		Con	Vacc	Infect		Con	Vacc	Infect		Con
1	0.41592	1.18608	3.58119		0.95	1.63096	4.40746		0.39	0.388748	1.1539		0.47	0.409957	2.20892		0.244825	1.53828	0.344693		0.266156	1.95408	0.378739		0.0685611	0.215512	0.0729103		0.146944	0.365284	0.140125		1.51	4.0597	3.71055		0.240182	0.244963	0.241739		0.432106	0.490615	0.330745		0.138378	0.365635	0.182087		0.0489747
2	0.618355	1.30625	4.37183		1.21	1.42648	5.48925		0.299	1.06293	1.3054		0.545	0.392702	2.35758		0.442075	1.59376	0.191171		0.381428	1.78429	0.355667		0.092958	0.243029	0.0954085		0.18837	0.328092	0.212616		0.385049	3.29371	3.69728		0.198164	0.213749	1.41518		0.328836	0.377491	0.268558		0.141809	0.216621	0.115879		0.0468498
3	0.65932	1.38695	2.98459		0.884	1.40018	3.64479		0.321	0.855226	1.0236		0.612	0.450696	1.61444		0.431661	1.62355	0.408178		0.555352	1.65074	0.51014		0.157295	0.179645	0.0722239		0.282177	0.260608	0.178179		0.661099	3.94202	3.9329		0.261659	0.161339	0.434679		0.396945	0.374749	0.295254		0.109421	0.216232	0.105333		0.0471075
4	0.617327	1.67946	2.66773		0.99	1.56428	3.19523		0.333	0.795446	0.834798		0.459	0.598345	1.4131		0.278611	1.48246	0.267568		0.262535	1.75961	0.380149		0.0439845	0.221035	0.127831		0.140166	0.260875	0.164056		0.982823	4.1795	3.84392		0.311456	0.204038	0.407972		0.308851	0.431728	0.236077		0.16626	0.258893	0.143783		0.0310459
5	1.17801	3.30514	2.69465		0.769	2.03588	3.14008		0.412	0.668671	0.822688		0.338	0.757923	1.36188		0.36492	1.93661	0.602302		0.345409	2.1781	0.771172		0.0775561	0.272346	0.145319		0.197886	0.434223	0.190133		1.40408	4.49797	3.47567		0.0203494	0.295439	0.440599		0.246996	0.501309	0.306132		0.118702	0.272966	0.191455		0.0519327
6	1.20589	2.78289	2.36483		0.9	3.82864	2.98291		0.386	0.77897	0.725095		0.42	2.11107	1.16951		0.362783	1.45731	0.784934		0.525953	1.88424	0.801501		0.0733782	0.174935	0.153013		0.24199	0.306357	0.166011		2.0164	5.66644	3.9355		0.899115	0.21451	0.266236		0.336066	0.424914	0.317554		0.21751	0.267729	0.288653		0.09161
7	1.03851	2.51018	1.99804		0.356366	3.34985	2.55527		0.41	0.580738	0.598757		0.399	1.58246	0.892627		0.360442	1.41696	0.682207		0.396142	2.0802	0.735299		0.0695712	0.221441	0.18367		0.162746	0.381178	0.156975		2.5734	4.40046	2.91169		0.147055	0.248627	0.530151		0.332228	0.417946	0.243864		0.103399	0.209914	0.138304		0.0521461
8	0.81	2.50978	3.35062		0.628674	2.93403	4.42805		0.339	0.833158	1.14921		0.283346	1.24418	2.0426		0.394427	1.40253	0.477101		0.435985	1.71822	0.544287		0.0536439	0.202969	0.204847		0.179671	0.229134	0.207006		1.9	3.80076	4.73095		0.306214	0.241927	0.660327		0.351346	0.31628	0.262262		0.0883761	0.163249	0.0783063		0.078292
9	0.971	2.44225	2.7189		0.681141	3.30584	3.56419		0.41	1.20017	0.983363		0.338935	1.30019	1.56042		0.347274	1.73904	0.306811		0.353661	1.8378	0.330618		0.0554242	0.221836	0.0994618		0.190657	0.315251	0.123998		3.23611	4.40456	4.8045		0.206922	0.261313	0.628985		0.328936	0.46962	0.253275		0.226695	0.240727	0.17845		0.0473436
10	0.765	2.41455	2.64202		0.647966	2.97924	3.41371		0.376462	1.1475	0.874278		0.661381	1.19365	1.34462		0.345292	1.56454	1.27276		0.503092	1.82467	1.56769		0.0633537	0.179322	0.232399		0.215364	0.272553	0.196802		2.96079	4.50507	4.46245		0.298013	0.242835	0.403252		0.310882	0.379717	0.437783		0.158026	0.262995	0.239512		0.0428957
11	0.669	3.11672	2.50366		1.40077	2.93972	3.30924		0.490929	1.29402	0.807846		0.691103	1.12202	1.20798		0.158951	1.48581	0.901625		0.160067	1.57039	1.06336		0.0426285	0.207306	0.174465		0.059284	0.237516	0.153889		2.47914	3.35137	4.33194		0.204691	0.180526	0.411059		0.0953497	0.392654	0.32734		0.132179	0.223467	0.196377		0.0332884
12	0.811	3.92294	2.4136		1.50121	3.47258	3.3184		0.365482		0.897309		0.501029	1.48463	1.2378		0.300438	1.73842	1.41515		0.227465	2.01318	2.01941		0.0959004	0.220318	0.185876		0.135871	0.317677	0.214653		2.73673	3.51638	4.21215		0.356509	0.212221	0.458982		0.262623	0.418888	0.3338		0.124473	0.245949	0.124928		0.055
13	0.9	3.50101	2.13822		1.36708	4.42992	2.94312		0.280228		0.827263		0.398686	2.33286	1.0384		0.292549	1.75329	1.1858		0.384747	1.94927	1.80264		0.0670209	0.328017	0.186271		0.189941	0.348338	0.202		2.85186	4.04177	3.81088		0.209499	0.23377	0.351933		0.282968	0.407093	0.365173		0.0376897	0.244357	0.12314		0.045
14	0.775	3.74921	2.31821			4.19595	3.08713				0.808213			2.26838	1.0065		0.314222	1.10726	1.25551		0.266823	1.42526	1.60622		0.0835038	0.167208			0.117797	0.223736	0.181379		2.69373	3.3993	4.46447		0.314866	0.141841	0.259346		0.171077	0.41384	0.266048		0.204008	0.289433	0.116076
15			2.10538			4.59539	2.7007				0.675386			2.3162	0.824435		0.461375	1.4366	0.971338		0.441524	1.8097	1.96992			0.239115			0.11564	0.358696	0.231417		2.46169	4.30654	4.26232		0.231513	0.221059	0.634673		0.214688	0.449438	0.300238			0.415789	0.130119
[truncated: 11 more columns]
